# Supplementary material for: Effect of Rowachol on the Gallbladder Dysmotility Disorder Based on Gallbladder Ejection Fraction
Source: Medicina (Kaunas). 2023 Jan 3;59(1):105. doi: 10.3390/medicina59010105 (PMC9862614; doi:10.3390/medicina59010105)
Supplement: Supplementary file 1 [file medicina-59-00105-s001.zip]

Archive with 1 entries (1 files):
- medicina-2111246-supplementary.pdf
